# Supplementary material for: The Influence of HLA Polymorphisms on the Severity of COVID-19 in the Romanian Population
Source: Int J Mol Sci. 2024 Jan 22;25(2):1326. doi: 10.3390/ijms25021326 (PMC10816224; doi:10.3390/ijms25021326)
Supplement: Supplementary file 1 [file ijms-25-01326-s001.zip]

Archive with 1 entries (1 files):
- ijms-2795712-supplementary.pdf
